# Supplementary material for: MINT: A toolbox for the analysis of multivariate neural information coding and transmission
Source: PLoS Comput Biol. 2025 Apr 15;21(4):e1012934. doi: 10.1371/journal.pcbi.1012934 (PMC12043240; doi:10.1371/journal.pcbi.1012934)
Supplement: S1 Data — Calcium imaging recordings used to produce part of the results in Fig 2. The file should be first unzipped with any unzip software and then can be uploaded using the software provided in our MINT toolbox. (GZ) [file pcbi.1012934.s002.gz]

Archive with 4 entries (2 files):
- CA1_data
- CA1_data/CA1_data.mat
- CA1_data/__MACOSX
- CA1_data/__MACOSX/._CA1_data.mat
